# Supplementary material for: Development of an Event-Specific Droplet Digital PCR Assay for Quantification and Evaluation of the Transgene DNAs in Trace Samples of GM PRNP-Knockout Goat
Source: Foods. 2022 Mar 18;11(6):868. doi: 10.3390/foods11060868 (PMC8953510; doi:10.3390/foods11060868)
Supplement: Supplementary file 1 [file foods-11-00868-s001.zip]

Archive with 1 entries (1 files):
- foods-1643314-supplementary.pdf
